# Supplementary material for: Proteomics of multimorbidity progression across cardiometabolic diseases and cancer in a multinational cohort
Source: Cardiovasc Diabetol. 2026 Jun 20;25:185. doi: 10.1186/s12933-026-03263-4 (PMC13288577; doi:10.1186/s12933-026-03263-4)
Supplement: Supplementary file 2 — Supplementary Material 2 [file 12933_2026_3263_MOESM2_ESM.xlsx]

## Sheet: Figure 3
Protein	Transition	HR	Lower CI	Upper CI	FDR
ATF6	Baseline to Cancer	0.943591	0.877455	1.01471	0.356946
ATF6	CVD to Cancer	0.69449	0.566151	0.851921	0.0433614
ATF6	T2D to Cancer	1.01438	0.817917	1.25804	0.98159
ATF6	Baseline to CVD	0.887691	0.816686	0.964869	0.0483071
ATF6	Cancer to CVD	1.18356	0.913455	1.53354	0.718757
ATF6	T2D to CVD	0.899814	0.705845	1.14709	0.828117
ATF6	Baseline to T2D	1.35613	1.22993	1.49529	6.46028e-08
ATF6	Cancer to T2D	1.22926	0.885556	1.70636	0.728803
ATF6	CVD to T2D	1.0059	0.721172	1.40304	0.995104
FABP1	Baseline to Cancer	1.09772	1.03406	1.1653	0.0259602
FABP1	CVD to Cancer	1.14613	1.04345	1.25891	0.159361
FABP1	T2D to Cancer	0.947368	0.73893	1.2146	0.923575
FABP1	Baseline to CVD	1.04939	0.966733	1.13912	0.527696
FABP1	Cancer to CVD	1.30649	1.03026	1.65679	0.37509
FABP1	T2D to CVD	1.18089	0.982491	1.41936	0.550326
FABP1	Baseline to T2D	1.31141	1.22128	1.4082	9.50286e-12
FABP1	Cancer to T2D	2.0071	1.40505	2.86712	0.0191384
FABP1	CVD to T2D	1.05656	0.871568	1.28081	0.896496
RNPEP	Baseline to Cancer	1.13728	1.04366	1.23931	0.0354816
RNPEP	CVD to Cancer	1.04371	0.856311	1.27212	0.923923
RNPEP	T2D to Cancer	1.03921	0.825395	1.30841	0.943753
RNPEP	Baseline to CVD	1.11589	1.02469	1.21521	0.0873747
RNPEP	Cancer to CVD	1.08448	0.816906	1.43969	0.89624
RNPEP	T2D to CVD	0.932268	0.736356	1.1803	0.89232
RNPEP	Baseline to T2D	1.04526	0.947492	1.15312	0.645378
RNPEP	Cancer to T2D	1.48277	1.24244	1.76958	0.00333386
RNPEP	CVD to T2D	1.08365	0.813241	1.44398	0.898111
HIF1A	Baseline to Cancer	1.02686	0.954312	1.10493	0.726576
HIF1A	CVD to Cancer	1.00195	0.805776	1.24588	0.997404
HIF1A	T2D to Cancer	1.07361	0.916044	1.25828	0.822616
HIF1A	Baseline to CVD	1.11075	1.04359	1.18224	0.0137094
HIF1A	Cancer to CVD	0.975498	0.792142	1.20129	0.964186
HIF1A	T2D to CVD	0.870063	0.690487	1.09634	0.742998
HIF1A	Baseline to T2D	1.07406	1.00117	1.15226	0.210717
HIF1A	Cancer to T2D	0.740323	0.586834	0.933956	0.25214
HIF1A	CVD to T2D	1.36922	1.16303	1.61196	0.0226935
SMOC1	Baseline to Cancer	1.00829	0.940896	1.08052	0.922936
SMOC1	CVD to Cancer	0.877555	0.710388	1.08406	0.736592
SMOC1	T2D to Cancer	1.1755	1.10297	1.25281	0.000303749
SMOC1	Baseline to CVD	0.979881	0.888425	1.08075	0.859085
SMOC1	Cancer to CVD	0.810221	0.607569	1.08047	0.669983
SMOC1	T2D to CVD	0.878171	0.639042	1.20678	0.842175
SMOC1	Baseline to T2D	0.678833	0.594131	0.77561	6.5722e-07
SMOC1	Cancer to T2D	0.615002	0.429239	0.881156	0.216844
SMOC1	CVD to T2D	0.542334	0.326324	0.901333	0.317465
HCAR2	Baseline to Cancer	1.02191	0.956797	1.09145	0.755684
HCAR2	CVD to Cancer	1.20977	1.04475	1.40086	0.249451
HCAR2	T2D to Cancer	1.09093	0.870857	1.36662	0.851826
HCAR2	Baseline to CVD	1.10884	1.03381	1.18933	0.039463
HCAR2	Cancer to CVD	0.971848	0.777052	1.21548	0.961281
HCAR2	T2D to CVD	0.892943	0.66294	1.20274	0.854203
HCAR2	Baseline to T2D	1.06028	0.981641	1.14521	0.387446
HCAR2	Cancer to T2D	1.13243	0.924153	1.38765	0.73871
HCAR2	CVD to T2D	1.49664	1.26778	1.76683	0.00075496
HMGCS1	Baseline to Cancer	1.14403	1.04891	1.24777	0.0274185
HMGCS1	CVD to Cancer	1.10711	0.889676	1.37768	0.814209
HMGCS1	T2D to Cancer	0.986979	0.797861	1.22092	0.983212
HMGCS1	Baseline to CVD	0.942151	0.865051	1.02612	0.436427
HMGCS1	Cancer to CVD	1.24457	0.944351	1.64022	0.628293
HMGCS1	T2D to CVD	1.00777	0.841335	1.20713	0.987758
HMGCS1	Baseline to T2D	1.47426	1.33773	1.62472	6.42698e-13
HMGCS1	Cancer to T2D	2.3357	1.80082	3.02945	4.44295e-07
HMGCS1	CVD to T2D	1.13848	0.874208	1.48265	0.800186
HSPA6	Baseline to Cancer	1.09167	1.04208	1.14362	0.00413969
HSPA6	CVD to Cancer	0.964506	0.785754	1.18392	0.940256
HSPA6	T2D to Cancer	1.0798	0.800501	1.45654	0.908044
HSPA6	Baseline to CVD	1.04439	0.970903	1.12344	0.521267
HSPA6	Cancer to CVD	1.29922	1.13761	1.4838	0.0173599
HSPA6	T2D to CVD	1.19559	0.877249	1.62945	0.75698
HSPA6	Baseline to T2D	1.07636	1.00908	1.14814	0.146493
HSPA6	Cancer to T2D	0.889305	0.627918	1.2595	0.874734
HSPA6	CVD to T2D	0.977461	0.748382	1.27666	0.976031
IL5RA	Baseline to Cancer	1.09429	1.01501	1.17975	0.120308
IL5RA	CVD to Cancer	1.18774	1.01083	1.3956	0.41998
IL5RA	T2D to Cancer	1.35482	1.16968	1.56927	0.0099755
IL5RA	Baseline to CVD	1.09651	1.00985	1.19061	0.156069
IL5RA	Cancer to CVD	0.887789	0.674104	1.16921	0.829339
IL5RA	T2D to CVD	1.09069	0.880073	1.35171	0.844509
IL5RA	Baseline to T2D	1.19819	1.09974	1.30546	0.000920298
IL5RA	Cancer to T2D	1.24227	1.01489	1.52059	0.415624
IL5RA	CVD to T2D	1.06439	0.818324	1.38445	0.916028
RIDA	Baseline to Cancer	1.12436	1.0354	1.22095	0.0497415
RIDA	CVD to Cancer	1.20595	0.998045	1.45717	0.482106
RIDA	T2D to Cancer	1.24191	1.02075	1.51099	0.39166
RIDA	Baseline to CVD	1.06807	0.980164	1.16385	0.381922
RIDA	Cancer to CVD	1.12559	0.905191	1.39965	0.773632
RIDA	T2D to CVD	1.04367	0.833075	1.30751	0.936247
RIDA	Baseline to T2D	1.73719	1.60519	1.88005	9.61423e-40
RIDA	Cancer to T2D	2.34574	1.86482	2.95067	2.37167e-09
RIDA	CVD to T2D	1.12414	0.87387	1.44607	0.81483
BMPER	Baseline to Cancer	1.03499	0.962378	1.11309	0.625343
BMPER	CVD to Cancer	1.00944	0.847917	1.20172	0.984671
BMPER	T2D to Cancer	1.25109	1.10124	1.42132	0.0490037
BMPER	Baseline to CVD	1.02909	0.945994	1.11948	0.745617
BMPER	Cancer to CVD	0.967547	0.757709	1.2355	0.957814
BMPER	T2D to CVD	1.08363	0.844333	1.39074	0.881757
BMPER	Baseline to T2D	1.16217	1.07544	1.2559	0.00295863
BMPER	Cancer to T2D	1.25004	0.986546	1.58391	0.520197
BMPER	CVD to T2D	1.07411	0.731419	1.57736	0.937921
GC	Baseline to Cancer	0.962767	0.895871	1.03466	0.580643
GC	CVD to Cancer	0.883655	0.734653	1.06288	0.706359
GC	T2D to Cancer	0.808995	0.717008	0.912783	0.0490037
GC	Baseline to CVD	0.898518	0.84733	0.952799	0.00607949
GC	Cancer to CVD	1.19844	0.874933	1.64156	0.757787
GC	T2D to CVD	1.0052	0.808659	1.2495	0.993428
GC	Baseline to T2D	0.817959	0.76811	0.871042	2.58798e-08
GC	Cancer to T2D	1.0191	0.773286	1.34307	0.981157
GC	CVD to T2D	0.943767	0.673242	1.323	0.941837
NLGN1	Baseline to Cancer	1.03582	0.97318	1.10249	0.547402
NLGN1	CVD to Cancer	0.863304	0.691909	1.07716	0.709198
NLGN1	T2D to Cancer	0.568223	0.428427	0.753635	0.01465
NLGN1	Baseline to CVD	0.860311	0.776976	0.952583	0.0390831
NLGN1	Cancer to CVD	0.748914	0.53181	1.05465	0.59612
NLGN1	T2D to CVD	0.973121	0.540334	1.75255	0.986854
NLGN1	Baseline to T2D	0.716672	0.61358	0.837085	0.000706602
NLGN1	Cancer to T2D	0.580359	0.383403	0.878492	0.239542
NLGN1	CVD to T2D	0.680166	0.455919	1.01471	0.504658
ACAA1	Baseline to Cancer	1.14511	1.05963	1.23748	0.00955771
ACAA1	CVD to Cancer	1.17352	0.980359	1.40474	0.562121
ACAA1	T2D to Cancer	1.04076	0.847986	1.27737	0.933808
ACAA1	Baseline to CVD	1.07119	0.993861	1.15454	0.271835
ACAA1	Cancer to CVD	1.12736	0.908033	1.39967	0.768307
ACAA1	T2D to CVD	1.03955	0.872686	1.23832	0.921835
ACAA1	Baseline to T2D	1.32058	1.22494	1.42368	4.28646e-11
ACAA1	Cancer to T2D	1.67292	1.40855	1.9869	6.40274e-06
ACAA1	CVD to T2D	1.15173	0.865557	1.53251	0.798363
SNRPD2	Baseline to Cancer	1.03525	0.947211	1.13148	0.699553
SNRPD2	CVD to Cancer	1.13375	0.943835	1.36187	0.698475
SNRPD2	T2D to Cancer	1.21286	1.08779	1.35229	0.045489
SNRPD2	Baseline to CVD	1.12581	1.05543	1.20088	0.00564853
SNRPD2	Cancer to CVD	1.06416	0.874048	1.29562	0.883757
SNRPD2	T2D to CVD	1.00715	0.87156	1.16382	0.985695
SNRPD2	Baseline to T2D	1.14833	1.06814	1.23455	0.00355059
SNRPD2	Cancer to T2D	1.09136	0.823115	1.44701	0.88701
SNRPD2	CVD to T2D	1.14098	0.894264	1.45577	0.773947
HBG2	Baseline to Cancer	1.0006	0.922507	1.08531	0.995058
HBG2	CVD to Cancer	1.18769	1.00232	1.40733	0.464628
HBG2	T2D to Cancer	1.26819	1.02961	1.56207	0.362556
HBG2	Baseline to CVD	1.11945	1.03625	1.20933	0.0419318
HBG2	Cancer to CVD	1.2719	1.00665	1.60704	0.452166
HBG2	T2D to CVD	0.990894	0.76132	1.2897	0.990468
HBG2	Baseline to T2D	1.12473	1.03002	1.22816	0.0718908
HBG2	Cancer to T2D	1.00516	0.718586	1.40602	0.99553
HBG2	CVD to T2D	1.43898	1.17732	1.7588	0.0377728
DCPS	Baseline to Cancer	1.11421	1.05453	1.17727	0.00248492
DCPS	CVD to Cancer	1.11409	0.977947	1.26919	0.60635
DCPS	T2D to Cancer	1.03095	0.893913	1.18898	0.92499
DCPS	Baseline to CVD	1.09667	1.02767	1.1703	0.0502009
DCPS	Cancer to CVD	1.1973	0.977145	1.46705	0.564211
DCPS	T2D to CVD	0.91529	0.750358	1.11647	0.82344
DCPS	Baseline to T2D	1.02939	0.939616	1.12773	0.766572
DCPS	Cancer to T2D	1.37486	1.14671	1.64841	0.0494296
DCPS	CVD to T2D	1.10585	0.901178	1.35701	0.799951
COA4	Baseline to Cancer	1.05846	0.997411	1.12325	0.246258
COA4	CVD to Cancer	1.15359	1.04332	1.27552	0.176119
COA4	T2D to Cancer	1.05183	0.892948	1.23897	0.887731
COA4	Baseline to CVD	1.04153	0.96784	1.12083	0.555385
COA4	Cancer to CVD	0.931066	0.773891	1.12016	0.851826
COA4	T2D to CVD	1.21784	1.10304	1.3446	0.0156745
COA4	Baseline to T2D	1.14015	1.07224	1.21237	0.000756251
COA4	Cancer to T2D	1.05661	0.922693	1.20996	0.843784
COA4	CVD to T2D	0.989515	0.759086	1.28989	0.988411
SCLY	Baseline to Cancer	1.13331	1.05694	1.2152	0.00728448
SCLY	CVD to Cancer	1.01335	0.882205	1.16399	0.972021
SCLY	T2D to Cancer	1.29327	1.03003	1.62378	0.371274
SCLY	Baseline to CVD	0.98693	0.908719	1.07187	0.894592
SCLY	Cancer to CVD	0.959839	0.780681	1.18011	0.932311
SCLY	T2D to CVD	1.13036	0.911739	1.4014	0.761026
SCLY	Baseline to T2D	1.28822	1.20072	1.3821	1.60468e-10
SCLY	Cancer to T2D	1.55943	1.35465	1.79517	1.17327e-06
SCLY	CVD to T2D	1.17007	0.995709	1.37495	0.496131
GALNT14	Baseline to Cancer	1.10509	1.03662	1.17808	0.0257565
GALNT14	CVD to Cancer	0.97264	0.819583	1.15428	0.945482
GALNT14	T2D to Cancer	1.04388	0.820828	1.32755	0.939913
GALNT14	Baseline to CVD	1.03868	0.951989	1.13326	0.658085
GALNT14	Cancer to CVD	1.00819	0.78867	1.2888	0.991151
GALNT14	T2D to CVD	0.867698	0.695555	1.08244	0.723221
GALNT14	Baseline to T2D	1.10239	1.00058	1.21456	0.216929
GALNT14	Cancer to T2D	1.36824	1.20903	1.5484	0.000312217
GALNT14	CVD to T2D	1.47274	1.01825	2.1301	0.436385
ACY3	Baseline to Cancer	1.07559	1.02228	1.13167	0.0473334
ACY3	CVD to Cancer	0.882887	0.748265	1.04173	0.655713
ACY3	T2D to Cancer	1.15554	0.938749	1.42241	0.693046
ACY3	Baseline to CVD	1.09007	1.0281	1.15577	0.0396356
ACY3	Cancer to CVD	1.0551	0.908028	1.226	0.864896
ACY3	T2D to CVD	1.00979	0.800061	1.2745	0.987833
ACY3	Baseline to T2D	1.18925	1.1266	1.25538	2.3827e-08
ACY3	Cancer to T2D	1.4017	1.21717	1.6142	0.00102735
ACY3	CVD to T2D	0.958962	0.719202	1.27865	0.952948
RPN2	Baseline to Cancer	0.984697	0.923536	1.04991	0.830032
RPN2	CVD to Cancer	1.02407	0.841753	1.24586	0.96366
RPN2	T2D to Cancer	1.14131	0.921645	1.41332	0.736456
RPN2	Baseline to CVD	1.09914	1.01033	1.19575	0.15477
RPN2	Cancer to CVD	1.47775	1.12401	1.94281	0.173475
RPN2	T2D to CVD	2.49404	1.81244	3.43196	1.95385e-05
RPN2	Baseline to T2D	1.14535	1.05239	1.24653	0.0205424
RPN2	Cancer to T2D	1.324	0.978814	1.79091	0.531306
RPN2	CVD to T2D	1.17783	0.816036	1.70003	0.823177
CD209	Baseline to Cancer	0.99262	0.929619	1.05989	0.927031
CD209	CVD to Cancer	0.984432	0.819273	1.18289	0.975965
CD209	T2D to Cancer	0.939634	0.759683	1.16221	0.894156
CD209	Baseline to CVD	0.866245	0.797022	0.941479	0.0108703
CD209	Cancer to CVD	1.05075	0.809502	1.3639	0.936201
CD209	T2D to CVD	1.06672	0.843475	1.34904	0.900166
CD209	Baseline to T2D	0.908192	0.829144	0.994776	0.187081
CD209	Cancer to T2D	1.05305	0.750493	1.47759	0.949297
CD209	CVD to T2D	1.49045	1.23392	1.80032	0.00752151
KCTD2	Baseline to Cancer	0.991498	0.913445	1.07622	0.932954
KCTD2	CVD to Cancer	0.909397	0.746346	1.10807	0.805053
KCTD2	T2D to Cancer	1.06784	0.854251	1.33484	0.893862
KCTD2	Baseline to CVD	1.083	1.00281	1.16961	0.199366
KCTD2	Cancer to CVD	1.25158	1.07467	1.45761	0.148272
KCTD2	T2D to CVD	1.36167	1.18268	1.56776	0.00437403
KCTD2	Baseline to T2D	1.1302	1.0488	1.21791	0.0174233
KCTD2	Cancer to T2D	1.28349	1.09286	1.50737	0.114418
KCTD2	CVD to T2D	0.980538	0.708229	1.35755	0.983368
PIPOX	Baseline to Cancer	1.10494	1.03863	1.17549	0.0195624
PIPOX	CVD to Cancer	0.933087	0.76515	1.13788	0.869215
PIPOX	T2D to Cancer	0.914742	0.72406	1.15564	0.854153
PIPOX	Baseline to CVD	1.05309	0.980397	1.13118	0.415178
PIPOX	Cancer to CVD	0.825325	0.588775	1.15691	0.761849
PIPOX	T2D to CVD	0.972213	0.792663	1.19243	0.956273
PIPOX	Baseline to T2D	1.14853	1.07743	1.22432	0.000599267
PIPOX	Cancer to T2D	1.44155	1.22748	1.69295	0.00241748
PIPOX	CVD to T2D	1.10812	0.851701	1.44175	0.851187
TTC36	Baseline to Cancer	0.988667	0.927894	1.05342	0.879452
TTC36	CVD to Cancer	1.08638	0.950561	1.2416	0.734636
TTC36	T2D to Cancer	1.44894	1.25585	1.67172	0.000217896
TTC36	Baseline to CVD	1.01059	0.941905	1.08428	0.902256
TTC36	Cancer to CVD	1.05404	0.880612	1.26161	0.894257
TTC36	T2D to CVD	0.839762	0.607308	1.16119	0.775335
TTC36	Baseline to T2D	1.17447	1.1036	1.24988	1.67155e-05
TTC36	Cancer to T2D	1.27871	1.05571	1.54882	0.260075
TTC36	CVD to T2D	0.932867	0.754412	1.15354	0.878957
EPS8L2	Baseline to Cancer	1.13027	1.0538	1.21229	0.00949588
EPS8L2	CVD to Cancer	1.06719	0.877586	1.29775	0.876915
EPS8L2	T2D to Cancer	1.13166	0.95708	1.33808	0.664319
EPS8L2	Baseline to CVD	0.974792	0.886629	1.07172	0.807296
EPS8L2	Cancer to CVD	1.06907	0.826093	1.38352	0.90733
EPS8L2	T2D to CVD	1.01733	0.861325	1.2016	0.969251
EPS8L2	Baseline to T2D	1.08861	0.994688	1.1914	0.256158
EPS8L2	Cancer to T2D	1.33389	1.14196	1.55808	0.0316161
EPS8L2	CVD to T2D	1.20653	0.922778	1.57754	0.691214
LIMK1	Baseline to Cancer	0.891286	0.827152	0.960393	0.0286558
LIMK1	CVD to Cancer	1.0106	0.817303	1.24962	0.985621
LIMK1	T2D to Cancer	1.22702	1.08562	1.38684	0.0714527
LIMK1	Baseline to CVD	1.04404	0.966936	1.12729	0.54933
LIMK1	Cancer to CVD	1.67807	1.32947	2.11809	0.00337447
LIMK1	T2D to CVD	1.11656	0.96412	1.29311	0.656757
LIMK1	Baseline to T2D	1.07197	0.986943	1.16431	0.326953
LIMK1	Cancer to T2D	1.1846	0.868729	1.61531	0.772139
LIMK1	CVD to T2D	1.13377	0.914086	1.40626	0.751451
CYP3A4	Baseline to Cancer	0.965834	0.897431	1.03945	0.625098
CYP3A4	CVD to Cancer	0.95515	0.786518	1.15994	0.916407
CYP3A4	T2D to Cancer	1.16649	0.915032	1.48705	0.727412
CYP3A4	Baseline to CVD	1.32578	1.22498	1.43486	2.5494e-10
CYP3A4	Cancer to CVD	1.62631	1.29087	2.04893	0.00785105
CYP3A4	T2D to CVD	1.78946	1.39367	2.29766	0.00163703
CYP3A4	Baseline to T2D	1.32254	1.20826	1.44764	8.66613e-08
CYP3A4	Cancer to T2D	1.17613	0.85212	1.62334	0.794368
CYP3A4	CVD to T2D	0.949572	0.669429	1.34695	0.951933
THBS2	Baseline to Cancer	1.15581	1.07973	1.23724	0.000806225
THBS2	CVD to Cancer	0.939384	0.77978	1.13166	0.875239
THBS2	T2D to Cancer	1.08006	0.920454	1.26734	0.804494
THBS2	Baseline to CVD	1.1148	1.02027	1.21808	0.109541
THBS2	Cancer to CVD	1.15005	0.904794	1.4618	0.751451
THBS2	T2D to CVD	0.974483	0.804501	1.18038	0.95786
THBS2	Baseline to T2D	1.45009	1.34212	1.56675	1.15858e-18
THBS2	Cancer to T2D	1.91151	1.52763	2.39186	1.5358e-05
THBS2	CVD to T2D	1.12861	0.818215	1.55675	0.855911
SIGLEC1	Baseline to Cancer	1.10405	1.03642	1.17608	0.0252131
SIGLEC1	CVD to Cancer	1.10831	0.990892	1.23965	0.540662
SIGLEC1	T2D to Cancer	1.02374	0.806627	1.29928	0.971142
SIGLEC1	Baseline to CVD	1.06007	0.971068	1.15722	0.462064
SIGLEC1	Cancer to CVD	0.952147	0.72856	1.24435	0.938665
SIGLEC1	T2D to CVD	1.14717	0.842417	1.56216	0.823708
SIGLEC1	Baseline to T2D	1.06098	0.963691	1.1681	0.503935
SIGLEC1	Cancer to T2D	1.3023	1.16688	1.45343	0.000919062
SIGLEC1	CVD to T2D	0.771452	0.532425	1.11779	0.691234
GRN	Baseline to Cancer	1.11581	1.03691	1.20071	0.0360376
GRN	CVD to Cancer	1.19751	0.979605	1.4639	0.556837
GRN	T2D to Cancer	0.865057	0.688272	1.08725	0.727412
GRN	Baseline to CVD	1.04052	0.961223	1.12635	0.601057
GRN	Cancer to CVD	1.09512	0.924382	1.29739	0.776857
GRN	T2D to CVD	0.75569	0.613024	0.931559	0.224906
GRN	Baseline to T2D	1.03732	0.949451	1.13332	0.677718
GRN	Cancer to T2D	1.33831	1.1506	1.55664	0.0223964
GRN	CVD to T2D	0.774092	0.552554	1.08445	0.650703
FGFR1	Baseline to Cancer	0.962165	0.89943	1.02928	0.540891
FGFR1	CVD to Cancer	0.993568	0.826274	1.19473	0.99026
FGFR1	T2D to Cancer	0.856404	0.670199	1.09434	0.728036
FGFR1	Baseline to CVD	0.861175	0.788648	0.940371	0.0125601
FGFR1	Cancer to CVD	0.981163	0.768334	1.25295	0.978008
FGFR1	T2D to CVD	0.650615	0.51905	0.815529	0.0256261
FGFR1	Baseline to T2D	0.704016	0.636401	0.778816	8.30251e-10
FGFR1	Cancer to T2D	0.715105	0.466239	1.09681	0.633134
FGFR1	CVD to T2D	0.671929	0.476279	0.947949	0.35032
NXPH3	Baseline to Cancer	0.949477	0.885575	1.01799	0.398625
NXPH3	CVD to Cancer	0.86786	0.708416	1.06319	0.691725
NXPH3	T2D to Cancer	1.03956	0.912657	1.1841	0.891748
NXPH3	Baseline to CVD	1.03405	0.953433	1.12148	0.67904
NXPH3	Cancer to CVD	1.25424	1.01543	1.5492	0.415877
NXPH3	T2D to CVD	1.22059	1.12851	1.32018	0.000303749
NXPH3	Baseline to T2D	1.30928	1.21392	1.41213	2.64192e-10
NXPH3	Cancer to T2D	1.16183	0.907877	1.48681	0.740748
NXPH3	CVD to T2D	1.02737	0.768636	1.3732	0.97319
SEMA7A	Baseline to Cancer	1.12328	1.04823	1.2037	0.0138833
SEMA7A	CVD to Cancer	1.0054	0.844704	1.19665	0.991806
SEMA7A	T2D to Cancer	0.977168	0.812471	1.17525	0.962591
SEMA7A	Baseline to CVD	0.918521	0.842574	1.00131	0.229193
SEMA7A	Cancer to CVD	1.07275	0.865516	1.32961	0.878981
SEMA7A	T2D to CVD	0.898702	0.734459	1.09967	0.780717
SEMA7A	Baseline to T2D	1.15577	1.05737	1.26333	0.0183444
SEMA7A	Cancer to T2D	1.5702	1.31622	1.87318	0.000280793
SEMA7A	CVD to T2D	1.23696	0.867275	1.76421	0.743867
SEMA6A	Baseline to Cancer	1.13802	1.0493	1.23424	0.0218009
SEMA6A	CVD to Cancer	0.977617	0.835698	1.14364	0.953208
SEMA6A	T2D to Cancer	1.08921	0.913794	1.2983	0.802143
SEMA6A	Baseline to CVD	0.902891	0.815754	0.999335	0.216602
SEMA6A	Cancer to CVD	1.08516	0.815758	1.44352	0.89624
SEMA6A	T2D to CVD	0.979875	0.791611	1.21291	0.97209
SEMA6A	Baseline to T2D	1.43381	1.27914	1.60717	4.11594e-08
SEMA6A	Cancer to T2D	2.60916	1.76217	3.86325	0.000672027
SEMA6A	CVD to T2D	1.31145	1.01243	1.69879	0.4366
HNRNPAB	Baseline to Cancer	1.00179	0.935476	1.0728	0.982833
HNRNPAB	CVD to Cancer	1.10129	0.971384	1.24857	0.644695
HNRNPAB	T2D to Cancer	1.02904	0.844208	1.25434	0.953131
HNRNPAB	Baseline to CVD	1.1292	1.04623	1.21875	0.0218821
HNRNPAB	Cancer to CVD	1.06241	0.763016	1.47929	0.938698
HNRNPAB	T2D to CVD	0.905523	0.740629	1.10713	0.798866
HNRNPAB	Baseline to T2D	1.05886	0.974874	1.15009	0.441097
HNRNPAB	Cancer to T2D	0.682614	0.431755	1.07923	0.602827
HNRNPAB	CVD to T2D	1.23535	1.11189	1.37251	0.0141955
KCNE5	Baseline to Cancer	0.880602	0.806867	0.961075	0.0434118
KCNE5	CVD to Cancer	0.649225	0.519861	0.81078	0.0203231
KCNE5	T2D to Cancer	0.841511	0.635452	1.11439	0.737734
KCNE5	Baseline to CVD	0.880413	0.800416	0.968404	0.0717011
KCNE5	Cancer to CVD	0.952086	0.705598	1.28468	0.945286
KCNE5	T2D to CVD	0.855096	0.658518	1.11036	0.7438
KCNE5	Baseline to T2D	0.60182	0.505173	0.716956	6.97829e-07
KCNE5	Cancer to T2D	0.474892	0.316615	0.712292	0.0343356
KCNE5	CVD to T2D	0.825837	0.483654	1.41011	0.864649

## Sheet: Supplement Figure 3
Protein	Transition	HR	Lower CI	Upper CI	FDR
ACAA1	Baseline to Cancer	1.00787	0.975941	1.04084	0.725359
ACAA1	CVD to Cancer	0.928771	0.840006	1.02692	0.437702
ACAA1	T2D to Cancer	1.03855	0.924282	1.16694	0.796632
ACAA1	Baseline to CVD	1.02669	0.998108	1.05609	0.128809
ACAA1	Cancer to CVD	0.999108	0.919907	1.08513	0.983096
ACAA1	T2D to CVD	0.981748	0.91734	1.05068	0.83917
ACAA1	Baseline to T2D	1.32206	1.27555	1.37026	7.28436e-52
ACAA1	Cancer to T2D	1.19492	1.05293	1.35607	0.0730654
ACAA1	CVD to T2D	1.09646	0.975327	1.23264	0.426125
ACY3	Baseline to Cancer	1.005	0.973038	1.038	0.839028
ACY3	CVD to Cancer	0.9296	0.840683	1.02792	0.442999
ACY3	T2D to Cancer	0.989041	0.865531	1.13018	0.938404
ACY3	Baseline to CVD	1.0245	0.995531	1.05432	0.167095
ACY3	Cancer to CVD	1.02266	0.944723	1.10702	0.830103
ACY3	T2D to CVD	0.952016	0.881683	1.02796	0.499122
ACY3	Baseline to T2D	1.41285	1.36277	1.46478	1.74027e-77
ACY3	Cancer to T2D	1.16307	1.01902	1.32747	0.166705
ACY3	CVD to T2D	1.09114	0.958983	1.2415	0.469497
BMPER	Baseline to Cancer	1.03723	1.0045	1.07103	0.0572658
BMPER	CVD to Cancer	0.988671	0.899141	1.08712	0.914358
BMPER	T2D to Cancer	1.20427	1.06219	1.36534	0.0584058
BMPER	Baseline to CVD	1.08401	1.05403	1.11485	5.73114e-08
BMPER	Cancer to CVD	0.925767	0.854132	1.00341	0.263501
BMPER	T2D to CVD	1.05604	0.980689	1.13719	0.437702
BMPER	Baseline to T2D	1.35019	1.31495	1.38639	3.79988e-108
BMPER	Cancer to T2D	1.25073	1.08893	1.43656	0.0436294
BMPER	CVD to T2D	1.11672	0.997213	1.25055	0.263501
CD209	Baseline to Cancer	1.02378	0.992351	1.0562	0.225503
CD209	CVD to Cancer	1.00321	0.910338	1.10556	0.983096
CD209	T2D to Cancer	1.00937	0.869736	1.17142	0.96348
CD209	Baseline to CVD	0.969859	0.943049	0.997432	0.0679888
CD209	Cancer to CVD	1.03485	0.955064	1.1213	0.662107
CD209	T2D to CVD	1.10048	1.01213	1.19654	0.166705
CD209	Baseline to T2D	0.95915	0.918437	1.00167	0.117075
CD209	Cancer to T2D	1.06582	0.917504	1.23811	0.662107
CD209	CVD to T2D	0.987266	0.86307	1.12933	0.925215
EPS8L2	Baseline to Cancer	1.05196	1.01808	1.08696	0.00611251
EPS8L2	CVD to Cancer	0.927117	0.841089	1.02194	0.426125
EPS8L2	T2D to Cancer	1.06859	0.938146	1.21717	0.618759
EPS8L2	Baseline to CVD	1.06644	1.0359	1.09788	4.08791e-05
EPS8L2	Cancer to CVD	1.07549	0.995535	1.16186	0.263501
EPS8L2	T2D to CVD	1.05217	0.976929	1.1332	0.469497
EPS8L2	Baseline to T2D	1.31037	1.25882	1.36403	5.02389e-39
EPS8L2	Cancer to T2D	1.02853	0.891138	1.1871	0.882781
EPS8L2	CVD to T2D	0.943749	0.828832	1.0746	0.662107
FABP1	Baseline to Cancer	1.02855	0.994902	1.06333	0.167095
FABP1	CVD to Cancer	0.998527	0.906417	1.1	0.983096
FABP1	T2D to Cancer	1.0321	0.899301	1.18451	0.862002
FABP1	Baseline to CVD	1.11436	1.08247	1.1472	9.99742e-13
FABP1	Cancer to CVD	1.13396	1.04675	1.22844	0.0436294
FABP1	T2D to CVD	1.11081	1.02794	1.20035	0.0903752
FABP1	Baseline to T2D	1.56621	1.50339	1.63166	5.07411e-101
FABP1	Cancer to T2D	1.296	1.11838	1.50183	0.0356393
FABP1	CVD to T2D	1.08973	0.959651	1.23744	0.469497
GC	Baseline to Cancer	0.984299	0.954052	1.0155	0.469287
GC	CVD to Cancer	1.02745	0.933544	1.1308	0.830103
GC	T2D to Cancer	1.15426	1.00645	1.32378	0.231624
GC	Baseline to CVD	1.03193	1.00364	1.06101	0.0579378
GC	Cancer to CVD	1.01593	0.935293	1.10352	0.8832
GC	T2D to CVD	1.003	0.926094	1.08629	0.983096
GC	Baseline to T2D	0.920487	0.880921	0.961831	0.00057476
GC	Cancer to T2D	1.07819	0.92834	1.25223	0.618759
GC	CVD to T2D	1.00262	0.877324	1.14581	0.983096
GRN	Baseline to Cancer	1.04742	1.01457	1.08133	0.0105958
GRN	CVD to Cancer	1.02977	0.936251	1.13262	0.818904
GRN	T2D to Cancer	1.07835	0.942872	1.23329	0.584359
GRN	Baseline to CVD	1.08366	1.05346	1.11473	7.58186e-08
GRN	Cancer to CVD	1.01831	0.93898	1.10433	0.862002
GRN	T2D to CVD	1.07598	0.996911	1.16131	0.263501
GRN	Baseline to T2D	1.28526	1.23329	1.33942	5.08502e-32
GRN	Cancer to T2D	0.908232	0.781173	1.05596	0.499122
GRN	CVD to T2D	1.07953	0.952373	1.22368	0.530061
HIF1A	Baseline to Cancer	0.985859	0.954794	1.01793	0.503094
HIF1A	CVD to Cancer	0.937311	0.826677	1.06275	0.618759
HIF1A	T2D to Cancer	0.954173	0.785161	1.15957	0.862002
HIF1A	Baseline to CVD	0.983605	0.95525	1.0128	0.406034
HIF1A	Cancer to CVD	1.03917	0.963033	1.12132	0.618759
HIF1A	T2D to CVD	0.994146	0.897079	1.10172	0.964399
HIF1A	Baseline to T2D	1.00424	0.962161	1.04816	0.903666
HIF1A	Cancer to T2D	0.978378	0.816489	1.17237	0.914358
HIF1A	CVD to T2D	1.15224	1.04761	1.26733	0.0584058
HMGCS1	Baseline to Cancer	0.994346	0.963655	1.02601	0.81334
HMGCS1	CVD to Cancer	0.99821	0.902438	1.10414	0.983096
HMGCS1	T2D to Cancer	0.847812	0.701787	1.02422	0.331919
HMGCS1	Baseline to CVD	1.00669	0.980103	1.034	0.725359
HMGCS1	Cancer to CVD	0.906767	0.817681	1.00556	0.263501
HMGCS1	T2D to CVD	0.954279	0.87442	1.04143	0.602032
HMGCS1	Baseline to T2D	0.975187	0.932547	1.01978	0.406034
HMGCS1	Cancer to T2D	0.868028	0.713038	1.05671	0.443635
HMGCS1	CVD to T2D	0.986814	0.872937	1.11555	0.914358
IL5RA	Baseline to Cancer	1.01551	0.983756	1.04828	0.479373
IL5RA	CVD to Cancer	0.947735	0.863138	1.04062	0.575814
IL5RA	T2D to Cancer	0.983821	0.861022	1.12413	0.914358
IL5RA	Baseline to CVD	1.00809	0.979957	1.03703	0.699024
IL5RA	Cancer to CVD	1.03194	0.958615	1.11088	0.662107
IL5RA	T2D to CVD	1.02809	0.952838	1.10929	0.738923
IL5RA	Baseline to T2D	1.21232	1.16364	1.26304	1.49456e-19
IL5RA	Cancer to T2D	1.00182	0.874232	1.14804	0.983096
IL5RA	CVD to T2D	1.0175	0.899816	1.15057	0.912432
NLGN1	Baseline to Cancer	1.00178	0.971733	1.03276	0.938691
NLGN1	CVD to Cancer	0.980604	0.880451	1.09215	0.887453
NLGN1	T2D to Cancer	1.07102	0.947217	1.211	0.584359
NLGN1	Baseline to CVD	1.00206	0.974826	1.03006	0.927709
NLGN1	Cancer to CVD	0.979093	0.895072	1.071	0.862002
NLGN1	T2D to CVD	1.01358	0.936096	1.09748	0.887453
NLGN1	Baseline to T2D	1.0137	0.972057	1.05713	0.648367
NLGN1	Cancer to T2D	1.11353	0.994133	1.24727	0.263501
NLGN1	CVD to T2D	0.983756	0.86055	1.1246	0.914358
NXPH3	Baseline to Cancer	0.999887	0.968016	1.03281	0.994535
NXPH3	CVD to Cancer	0.947133	0.863022	1.03944	0.567733
NXPH3	T2D to Cancer	0.951495	0.830873	1.08963	0.738923
NXPH3	Baseline to CVD	0.987982	0.959894	1.01689	0.52882
NXPH3	Cancer to CVD	0.950367	0.877056	1.02981	0.499122
NXPH3	T2D to CVD	1.13922	1.05399	1.23135	0.0427871
NXPH3	Baseline to T2D	0.883502	0.84614	0.922514	6.07097e-08
NXPH3	Cancer to T2D	0.947155	0.817141	1.09786	0.738923
NXPH3	CVD to T2D	0.944311	0.832104	1.07165	0.662107
RIDA	Baseline to Cancer	1.00499	0.971632	1.0395	0.839028
RIDA	CVD to Cancer	1.02727	0.929156	1.13574	0.83917
RIDA	T2D to Cancer	1.06783	0.944105	1.20777	0.602032
RIDA	Baseline to CVD	1.03794	1.00773	1.06905	0.0314468
RIDA	Cancer to CVD	0.981508	0.905253	1.06419	0.862002
RIDA	T2D to CVD	0.969055	0.900851	1.04242	0.662107
RIDA	Baseline to T2D	1.43431	1.38212	1.48848	7.01576e-80
RIDA	Cancer to T2D	1.20554	1.06025	1.37075	0.0606697
RIDA	CVD to T2D	1.027	0.901565	1.16989	0.87964
SCLY	Baseline to Cancer	1.00856	0.974662	1.04363	0.725359
SCLY	CVD to Cancer	1.0289	0.931458	1.13654	0.830103
SCLY	T2D to Cancer	1.05681	0.928031	1.20345	0.662107
SCLY	Baseline to CVD	1.02463	0.994024	1.05618	0.192012
SCLY	Cancer to CVD	0.962419	0.88625	1.04514	0.662107
SCLY	T2D to CVD	0.950639	0.881201	1.02555	0.471517
SCLY	Baseline to T2D	1.41564	1.35789	1.47585	3.07298e-59
SCLY	Cancer to T2D	1.19684	1.03866	1.3791	0.111876
SCLY	CVD to T2D	1.16932	1.03073	1.32656	0.111876
SEMA7A	Baseline to Cancer	1.07274	1.03915	1.10743	4.17408e-05
SEMA7A	CVD to Cancer	0.948525	0.860598	1.04543	0.602032
SEMA7A	T2D to Cancer	1.08552	0.973208	1.21079	0.437702
SEMA7A	Baseline to CVD	1.03016	1.00106	1.06012	0.0855962
SEMA7A	Cancer to CVD	0.931025	0.864984	1.00211	0.263501
SEMA7A	T2D to CVD	0.950427	0.890115	1.01483	0.426125
SEMA7A	Baseline to T2D	1.36489	1.32032	1.41097	2.68305e-74
SEMA7A	Cancer to T2D	1.07803	0.974705	1.1923	0.437702
SEMA7A	CVD to T2D	1.13488	1.00879	1.27674	0.222046
SIGLEC1	Baseline to Cancer	1.02889	0.995731	1.06315	0.159102
SIGLEC1	CVD to Cancer	1.03631	0.939882	1.14263	0.738923
SIGLEC1	T2D to Cancer	1.13378	0.990647	1.29759	0.268651
SIGLEC1	Baseline to CVD	1.12584	1.09388	1.15875	2.88343e-15
SIGLEC1	Cancer to CVD	0.986888	0.907893	1.07276	0.899248
SIGLEC1	T2D to CVD	1.01351	0.93822	1.09484	0.887453
SIGLEC1	Baseline to T2D	1.34205	1.28718	1.39927	1.37797e-42
SIGLEC1	Cancer to T2D	1.05394	0.905793	1.22633	0.763132
SIGLEC1	CVD to T2D	1.16335	1.03012	1.31382	0.111876
SMOC1	Baseline to Cancer	1.03086	0.996125	1.06681	0.152347
SMOC1	CVD to Cancer	0.989554	0.896703	1.09202	0.914358
SMOC1	T2D to Cancer	1.13021	0.976272	1.30843	0.375457
SMOC1	Baseline to CVD	1.13982	1.10591	1.17477	8.46174e-17
SMOC1	Cancer to CVD	1.0132	0.930088	1.10374	0.899581
SMOC1	T2D to CVD	1.11169	1.02358	1.20738	0.111876
SMOC1	Baseline to T2D	1.25348	1.19905	1.31038	9.58397e-23
SMOC1	Cancer to T2D	1.13321	0.972279	1.32078	0.394364
SMOC1	CVD to T2D	1.09512	0.962836	1.24557	0.456214
THBS2	Baseline to Cancer	1.01636	0.983297	1.05053	0.479373
THBS2	CVD to Cancer	0.960542	0.876514	1.05263	0.662107
THBS2	T2D to Cancer	1.11595	1.02577	1.21407	0.111876
THBS2	Baseline to CVD	1.08475	1.05463	1.11573	5.24262e-08
THBS2	Cancer to CVD	1.03908	0.960075	1.12459	0.643206
THBS2	T2D to CVD	0.983999	0.931387	1.03958	0.830103
THBS2	Baseline to T2D	1.46499	1.41926	1.5122	2.56244e-121
THBS2	Cancer to T2D	1.16739	1.03147	1.32122	0.111876
THBS2	CVD to T2D	1.1737	1.06104	1.29833	0.0436294

## Sheet: Supplement Figure 4
Protein	Transition	HR	Lower CI	Upper CI
ATF6	Baseline to Cancer	0.951413	0.884011	1.02395
ATF6	CVD to Cancer	0.675572	0.549785	0.830139
ATF6	T2D to Cancer	1.04658	0.822697	1.33139
ATF6	Baseline to CVD	0.894621	0.821594	0.97414
ATF6	Cancer to CVD	1.12825	0.873557	1.4572
ATF6	T2D to CVD	0.906987	0.704431	1.16779
ATF6	Baseline to T2D	1.34684	1.22219	1.48419
ATF6	Cancer to T2D	1.33359	0.966829	1.83947
ATF6	CVD to T2D	1.00063	0.724872	1.3813
FABP1	Baseline to Cancer	1.08275	1.01761	1.15206
FABP1	CVD to Cancer	1.14635	1.03752	1.26659
FABP1	T2D to Cancer	0.859144	0.659445	1.11932
FABP1	Baseline to CVD	1.05855	0.976939	1.14698
FABP1	Cancer to CVD	1.28517	1.06117	1.55646
FABP1	T2D to CVD	1.14252	0.952954	1.36979
FABP1	Baseline to T2D	1.24583	1.17061	1.32588
FABP1	Cancer to T2D	1.42523	1.15861	1.75321
FABP1	CVD to T2D	1.10179	0.891619	1.36151
RNPEP	Baseline to Cancer	1.12567	1.03141	1.22854
RNPEP	CVD to Cancer	0.991382	0.835215	1.17675
RNPEP	T2D to Cancer	1.01461	0.827021	1.24475
RNPEP	Baseline to CVD	1.12288	1.03148	1.22237
RNPEP	Cancer to CVD	0.989581	0.763546	1.28253
RNPEP	T2D to CVD	0.896687	0.718351	1.1193
RNPEP	Baseline to T2D	1.04001	0.9438	1.14602
RNPEP	Cancer to T2D	1.42707	1.21368	1.67798
RNPEP	CVD to T2D	1.06079	0.809211	1.39057
HIF1A	Baseline to Cancer	1.03303	0.967405	1.10311
HIF1A	CVD to Cancer	1.01574	0.821424	1.25602
HIF1A	T2D to Cancer	1.04402	0.880197	1.23834
HIF1A	Baseline to CVD	1.0999	1.03876	1.16464
HIF1A	Cancer to CVD	0.917178	0.746297	1.12719
HIF1A	T2D to CVD	0.859821	0.683982	1.08086
HIF1A	Baseline to T2D	1.06926	1.00315	1.13971
HIF1A	Cancer to T2D	0.857566	0.65704	1.11929
HIF1A	CVD to T2D	1.38557	1.13997	1.68409
SMOC1	Baseline to Cancer	0.974402	0.909526	1.04391
SMOC1	CVD to Cancer	0.864173	0.694953	1.0746
SMOC1	T2D to Cancer	1.14585	1.07328	1.22332
SMOC1	Baseline to CVD	0.965555	0.87486	1.06565
SMOC1	Cancer to CVD	0.772596	0.589588	1.01241
SMOC1	T2D to CVD	0.842074	0.611384	1.15981
SMOC1	Baseline to T2D	0.676529	0.594764	0.769534
SMOC1	Cancer to T2D	0.744921	0.555927	0.998164
SMOC1	CVD to T2D	0.582092	0.353408	0.958754
HCAR2	Baseline to Cancer	1.02026	0.961395	1.08274
HCAR2	CVD to Cancer	1.13172	0.962575	1.33058
HCAR2	T2D to Cancer	1.01649	0.806968	1.28041
HCAR2	Baseline to CVD	1.10113	1.02871	1.17864
HCAR2	Cancer to CVD	0.945928	0.759325	1.17839
HCAR2	T2D to CVD	0.922922	0.692166	1.23061
HCAR2	Baseline to T2D	1.08132	1.00706	1.16106
HCAR2	Cancer to T2D	1.14505	0.944328	1.38844
HCAR2	CVD to T2D	1.32762	1.15537	1.52555
HMGCS1	Baseline to Cancer	1.13808	1.04741	1.23661
HMGCS1	CVD to Cancer	1.04587	0.86609	1.26298
HMGCS1	T2D to Cancer	1.00909	0.812327	1.25352
HMGCS1	Baseline to CVD	0.947705	0.869605	1.03282
HMGCS1	Cancer to CVD	1.17862	0.913733	1.5203
HMGCS1	T2D to CVD	0.981411	0.810825	1.18789
HMGCS1	Baseline to T2D	1.45658	1.32825	1.59732
HMGCS1	Cancer to T2D	2.20326	1.71758	2.82627
HMGCS1	CVD to T2D	1.13694	0.877581	1.47294
HSPA6	Baseline to Cancer	1.09214	1.02379	1.16506
HSPA6	CVD to Cancer	0.948588	0.767966	1.17169
HSPA6	T2D to Cancer	1.14788	0.890695	1.47933
HSPA6	Baseline to CVD	1.03815	0.968107	1.11326
HSPA6	Cancer to CVD	1.34195	1.23103	1.46286
HSPA6	T2D to CVD	1.21611	0.926532	1.5962
HSPA6	Baseline to T2D	1.07371	1.00912	1.14243
HSPA6	Cancer to T2D	0.95507	0.745347	1.22381
HSPA6	CVD to T2D	0.953458	0.72587	1.2524
IL5RA	Baseline to Cancer	1.09041	1.01616	1.17008
IL5RA	CVD to Cancer	1.15281	0.985448	1.34859
IL5RA	T2D to Cancer	1.31017	1.09784	1.56357
IL5RA	Baseline to CVD	1.11269	1.02673	1.20585
IL5RA	Cancer to CVD	0.867345	0.674451	1.11541
IL5RA	T2D to CVD	1.07899	0.866285	1.34392
IL5RA	Baseline to T2D	1.14855	1.05603	1.24918
IL5RA	Cancer to T2D	1.18193	0.9536	1.46492
IL5RA	CVD to T2D	1.03071	0.768815	1.38182
RIDA	Baseline to Cancer	1.13168	1.04037	1.23101
RIDA	CVD to Cancer	1.16746	0.957209	1.4239
RIDA	T2D to Cancer	1.21936	0.99017	1.5016
RIDA	Baseline to CVD	1.0824	0.992269	1.18072
RIDA	Cancer to CVD	1.1083	0.885463	1.38722
RIDA	T2D to CVD	0.993407	0.785002	1.25714
RIDA	Baseline to T2D	1.7021	1.57283	1.84199
RIDA	Cancer to T2D	2.17662	1.70846	2.77306
RIDA	CVD to T2D	1.17328	0.888072	1.55008
BMPER	Baseline to Cancer	1.0489	0.962599	1.14294
BMPER	CVD to Cancer	1.09893	0.903527	1.33659
BMPER	T2D to Cancer	1.3508	1.19902	1.52179
BMPER	Baseline to CVD	1.05403	0.9681	1.14758
BMPER	Cancer to CVD	0.953009	0.747636	1.2148
BMPER	T2D to CVD	1.10991	0.841408	1.4641
BMPER	Baseline to T2D	1.1819	1.09267	1.27842
BMPER	Cancer to T2D	1.31008	1.1323	1.51577
BMPER	CVD to T2D	1.02622	0.699021	1.50657
GC	Baseline to Cancer	0.95826	0.871475	1.05369
GC	CVD to Cancer	0.918558	0.725582	1.16286
GC	T2D to Cancer	0.788665	0.681434	0.91277
GC	Baseline to CVD	0.877827	0.81671	0.943517
GC	Cancer to CVD	1.36353	0.931092	1.9968
GC	T2D to CVD	0.950807	0.726786	1.24388
GC	Baseline to T2D	0.770095	0.722264	0.821093
GC	Cancer to T2D	0.942639	0.747453	1.18879
GC	CVD to T2D	0.975322	0.630308	1.50919
NLGN1	Baseline to Cancer	1.01876	0.960321	1.08075
NLGN1	CVD to Cancer	0.932704	0.744948	1.16778
NLGN1	T2D to Cancer	0.666985	0.500717	0.888465
NLGN1	Baseline to CVD	0.85554	0.775609	0.943708
NLGN1	Cancer to CVD	0.820302	0.613824	1.09623
NLGN1	T2D to CVD	1.00716	0.627561	1.61638
NLGN1	Baseline to T2D	0.694045	0.597962	0.805567
NLGN1	Cancer to T2D	0.758882	0.541719	1.0631
NLGN1	CVD to T2D	0.684976	0.478972	0.979581
ACAA1	Baseline to Cancer	1.1506	1.0688	1.23865
ACAA1	CVD to Cancer	1.08234	0.903709	1.29628
ACAA1	T2D to Cancer	1.0382	0.840733	1.28204
ACAA1	Baseline to CVD	1.08896	1.01243	1.17127
ACAA1	Cancer to CVD	1.06799	0.871793	1.30833
ACAA1	T2D to CVD	1.01788	0.849038	1.22029
ACAA1	Baseline to T2D	1.32344	1.23272	1.42083
ACAA1	Cancer to T2D	1.45494	1.2239	1.7296
ACAA1	CVD to T2D	1.14022	0.85798	1.51529
SNRPD2	Baseline to Cancer	1.04767	0.966002	1.13625
SNRPD2	CVD to Cancer	1.11352	0.921438	1.34565
SNRPD2	T2D to Cancer	1.15661	1.048	1.27648
SNRPD2	Baseline to CVD	1.12296	1.05579	1.19441
SNRPD2	Cancer to CVD	1.11497	0.932803	1.33272
SNRPD2	T2D to CVD	1.0487	0.863926	1.273
SNRPD2	Baseline to T2D	1.16762	1.09292	1.24743
SNRPD2	Cancer to T2D	1.01951	0.773133	1.34441
SNRPD2	CVD to T2D	1.03173	0.775344	1.37289
HBG2	Baseline to Cancer	1.00837	0.931399	1.09169
HBG2	CVD to Cancer	1.16641	0.967762	1.40582
HBG2	T2D to Cancer	1.23557	0.971956	1.57068
HBG2	Baseline to CVD	1.1175	1.02861	1.21407
HBG2	Cancer to CVD	1.17289	0.951176	1.4463
HBG2	T2D to CVD	0.995092	0.757393	1.30739
HBG2	Baseline to T2D	1.10616	1.01506	1.20543
HBG2	Cancer to T2D	0.871936	0.623757	1.21886
HBG2	CVD to T2D	1.28142	1.04293	1.57445
DCPS	Baseline to Cancer	1.08563	1.0243	1.15062
DCPS	CVD to Cancer	1.06562	0.87384	1.29949
DCPS	T2D to Cancer	1.11674	0.950225	1.31244
DCPS	Baseline to CVD	1.09555	1.02139	1.1751
DCPS	Cancer to CVD	1.13177	0.929975	1.37735
DCPS	T2D to CVD	0.899657	0.691303	1.17081
DCPS	Baseline to T2D	1.02794	0.939602	1.12459
DCPS	Cancer to T2D	1.37274	1.14998	1.63864
DCPS	CVD to T2D	1.00787	0.752093	1.35062
COA4	Baseline to Cancer	1.06545	1.00826	1.12588
COA4	CVD to Cancer	1.14512	1.04333	1.25683
COA4	T2D to Cancer	1.0187	0.877884	1.1821
COA4	Baseline to CVD	1.05522	0.986581	1.12863
COA4	Cancer to CVD	0.981893	0.825581	1.1678
COA4	T2D to CVD	1.1892	1.07698	1.3131
COA4	Baseline to T2D	1.06131	0.970123	1.16106
COA4	Cancer to T2D	0.991698	0.850845	1.15587
COA4	CVD to T2D	0.976998	0.767639	1.24346
SCLY	Baseline to Cancer	1.13565	1.05993	1.21678
SCLY	CVD to Cancer	0.963618	0.817878	1.13533
SCLY	T2D to Cancer	1.26968	0.993723	1.62228
SCLY	Baseline to CVD	1.0079	0.931511	1.09055
SCLY	Cancer to CVD	0.86346	0.689807	1.08083
SCLY	T2D to CVD	1.05267	0.822831	1.34671
SCLY	Baseline to T2D	1.30454	1.22149	1.39325
SCLY	Cancer to T2D	1.51114	1.32048	1.72933
SCLY	CVD to T2D	1.20378	1.02436	1.41462
GALNT14	Baseline to Cancer	1.0816	1.00868	1.1598
GALNT14	CVD to Cancer	1.00178	0.838504	1.19686
GALNT14	T2D to Cancer	1.02925	0.775908	1.36531
GALNT14	Baseline to CVD	1.02674	0.940658	1.12069
GALNT14	Cancer to CVD	0.981714	0.774375	1.24457
GALNT14	T2D to CVD	0.809936	0.647537	1.01306
GALNT14	Baseline to T2D	1.10408	1.00504	1.21289
GALNT14	Cancer to T2D	1.28788	1.15287	1.43869
GALNT14	CVD to T2D	1.36905	0.961428	1.9495
ACY3	Baseline to Cancer	1.06247	1.00714	1.12084
ACY3	CVD to Cancer	0.90945	0.76709	1.07823
ACY3	T2D to Cancer	1.06171	0.874253	1.28936
ACY3	Baseline to CVD	1.10016	1.03605	1.16823
ACY3	Cancer to CVD	1.03413	0.90222	1.18532
ACY3	T2D to CVD	1.00251	0.77813	1.29159
ACY3	Baseline to T2D	1.18028	1.12071	1.24302
ACY3	Cancer to T2D	1.28687	1.11855	1.48052
ACY3	CVD to T2D	1.0247	0.74542	1.40861
RPN2	Baseline to Cancer	0.978799	0.919865	1.04151
RPN2	CVD to Cancer	1.03647	0.850741	1.26276
RPN2	T2D to Cancer	1.09516	0.881622	1.36042
RPN2	Baseline to CVD	1.09644	1.01632	1.18287
RPN2	Cancer to CVD	1.38115	1.07321	1.77746
RPN2	T2D to CVD	1.2695	0.967897	1.66508
RPN2	Baseline to T2D	1.1745	1.0774	1.28035
RPN2	Cancer to T2D	1.20467	0.905737	1.60227
RPN2	CVD to T2D	1.20286	0.805166	1.79698
CD209*	Baseline to Cancer	0.990276	0.927459	1.05735
CD209*	CVD to Cancer	1.0551	0.892759	1.24696
CD209*	T2D to Cancer	0.92196	0.721741	1.17772
CD209*	Baseline to CVD	0.874828	0.807817	0.947397
CD209*	Cancer to CVD	0.992171	0.773854	1.27208
CD209*	T2D to CVD	1.06948	0.857668	1.3336
CD209*	Baseline to T2D	0.904464	0.827553	0.988523
CD209*	Cancer to T2D	0.997533	0.690712	1.44065
CD209*	CVD to T2D	1.29878	1.05227	1.60304
KCTD2	Baseline to Cancer	0.997023	0.915922	1.0853
KCTD2	CVD to Cancer	0.907767	0.755515	1.0907
KCTD2	T2D to Cancer	1.11212	0.894765	1.38228
KCTD2	Baseline to CVD	1.08247	1.00541	1.16543
KCTD2	Cancer to CVD	1.26041	1.10072	1.44327
KCTD2	T2D to CVD	1.26442	1.11446	1.43457
KCTD2	Baseline to T2D	1.15022	1.07394	1.23191
KCTD2	Cancer to T2D	1.2883	1.09932	1.50975
KCTD2	CVD to T2D	0.992872	0.730177	1.35008
PIPOX	Baseline to Cancer	1.09431	1.03379	1.15837
PIPOX	CVD to Cancer	0.8858	0.722228	1.08642
PIPOX	T2D to Cancer	0.917649	0.739007	1.13947
PIPOX	Baseline to CVD	1.06739	1.00208	1.13695
PIPOX	Cancer to CVD	0.834328	0.616257	1.12957
PIPOX	T2D to CVD	0.947882	0.782853	1.1477
PIPOX	Baseline to T2D	1.13935	1.07426	1.20838
PIPOX	Cancer to T2D	1.3255	1.14742	1.53123
PIPOX	CVD to T2D	1.06052	0.836167	1.34507
TTC36	Baseline to Cancer	0.986606	0.931786	1.04465
TTC36	CVD to Cancer	1.06961	0.933	1.22622
TTC36	T2D to Cancer	1.32617	1.19189	1.47557
TTC36	Baseline to CVD	1.01428	0.949125	1.0839
TTC36	Cancer to CVD	1.06157	0.877662	1.28402
TTC36	T2D to CVD	0.826223	0.616997	1.1064
TTC36	Baseline to T2D	1.15905	1.09625	1.22546
TTC36	Cancer to T2D	1.21201	1.02103	1.43872
TTC36	CVD to T2D	0.890619	0.749314	1.05857
EPS8L2	Baseline to Cancer	1.11303	1.03333	1.19888
EPS8L2	CVD to Cancer	1.05065	0.872762	1.2648
EPS8L2	T2D to Cancer	1.08721	0.881249	1.3413
EPS8L2	Baseline to CVD	0.994366	0.903639	1.0942
EPS8L2	Cancer to CVD	1.05996	0.84424	1.3308
EPS8L2	T2D to CVD	1.01892	0.798967	1.29941
EPS8L2	Baseline to T2D	1.09031	0.997896	1.19128
EPS8L2	Cancer to T2D	1.3951	1.18077	1.64832
EPS8L2	CVD to T2D	1.396	1.08234	1.80055
LIMK1	Baseline to Cancer	0.903474	0.837132	0.975073
LIMK1	CVD to Cancer	1.02888	0.826702	1.28049
LIMK1	T2D to Cancer	1.28105	1.13819	1.44183
LIMK1	Baseline to CVD	1.05561	0.980569	1.13639
LIMK1	Cancer to CVD	1.47153	1.21838	1.77727
LIMK1	T2D to CVD	1.11467	0.944459	1.31555
LIMK1	Baseline to T2D	1.07493	0.995473	1.16074
LIMK1	Cancer to T2D	0.991707	0.692812	1.41955
LIMK1	CVD to T2D	1.11811	0.84813	1.47403
CYP3A4	Baseline to Cancer	0.979747	0.913327	1.051
CYP3A4	CVD to Cancer	0.955464	0.770511	1.18481
CYP3A4	T2D to Cancer	1.10449	0.863138	1.41333
CYP3A4	Baseline to CVD	1.34192	1.24317	1.44852
CYP3A4	Cancer to CVD	1.61699	1.28559	2.03382
CYP3A4	T2D to CVD	1.82951	1.38575	2.41538
CYP3A4	Baseline to T2D	1.32118	1.2101	1.44245
CYP3A4	Cancer to T2D	1.19859	0.884571	1.6241
CYP3A4	CVD to T2D	0.960086	0.673254	1.36912
THBS2*	Baseline to Cancer	1.13683	1.05796	1.22158
THBS2*	CVD to Cancer	0.974792	0.810995	1.17167
THBS2*	T2D to Cancer	1.17206	0.98324	1.39715
THBS2*	Baseline to CVD	1.12327	1.02428	1.23184
THBS2*	Cancer to CVD	1.18359	0.92424	1.51571
THBS2*	T2D to CVD	0.9738	0.794529	1.19352
THBS2*	Baseline to T2D	1.45498	1.34296	1.57634
THBS2*	Cancer to T2D	2.16045	1.72603	2.70421
THBS2*	CVD to T2D	1.16084	0.827574	1.62832
SIGLEC1	Baseline to Cancer	1.06971	1.01837	1.12365
SIGLEC1	CVD to Cancer	1.09769	0.9753	1.23544
SIGLEC1	T2D to Cancer	0.937119	0.722611	1.21531
SIGLEC1	Baseline to CVD	1.05811	0.985668	1.13588
SIGLEC1	Cancer to CVD	0.971269	0.696099	1.35521
SIGLEC1	T2D to CVD	1.14019	0.860713	1.51043
SIGLEC1	Baseline to T2D	1.00739	0.918141	1.10532
SIGLEC1	Cancer to T2D	1.2542	1.13213	1.38943
SIGLEC1	CVD to T2D	0.698292	0.47672	1.02285
GRN	Baseline to Cancer	1.07723	0.996704	1.16425
GRN	CVD to Cancer	1.28831	1.04449	1.58905
GRN	T2D to Cancer	0.827906	0.655343	1.04591
GRN	Baseline to CVD	1.02223	0.940793	1.11071
GRN	Cancer to CVD	1.1406	0.966645	1.34586
GRN	T2D to CVD	0.787381	0.63012	0.98389
GRN	Baseline to T2D	1.04887	0.95781	1.14858
GRN	Cancer to T2D	1.29753	1.10386	1.52517
GRN	CVD to T2D	0.764576	0.531422	1.10002
FGFR1	Baseline to Cancer	0.933589	0.870274	1.00151
FGFR1	CVD to Cancer	1.05539	0.860756	1.29404
FGFR1	T2D to Cancer	0.920591	0.708154	1.19675
FGFR1	Baseline to CVD	0.837667	0.762768	0.91992
FGFR1	Cancer to CVD	0.989237	0.755097	1.29598
FGFR1	T2D to CVD	0.672509	0.512659	0.882202
FGFR1	Baseline to T2D	0.689531	0.619269	0.767765
FGFR1	Cancer to T2D	0.791064	0.517245	1.20984
FGFR1	CVD to T2D	0.613693	0.423184	0.889967
NXPH3	Baseline to Cancer	0.941333	0.880831	1.00599
NXPH3	CVD to Cancer	0.849439	0.685148	1.05312
NXPH3	T2D to Cancer	1.03107	0.889592	1.19506
NXPH3	Baseline to CVD	1.06399	0.982094	1.15271
NXPH3	Cancer to CVD	1.28654	1.0436	1.58603
NXPH3	T2D to CVD	1.21074	1.11267	1.31746
NXPH3	Baseline to T2D	1.29919	1.2111	1.39369
NXPH3	Cancer to T2D	1.24721	1.01626	1.53064
NXPH3	CVD to T2D	0.991439	0.74989	1.31079
SEMA7A	Baseline to Cancer	1.12187	1.04147	1.20849
SEMA7A	CVD to Cancer	0.975658	0.811662	1.17279
SEMA7A	T2D to Cancer	1.08861	0.858687	1.38011
SEMA7A	Baseline to CVD	0.928879	0.848638	1.01671
SEMA7A	Cancer to CVD	0.985346	0.773532	1.25516
SEMA7A	T2D to CVD	0.918876	0.731987	1.15348
SEMA7A	Baseline to T2D	1.20635	1.09748	1.32601
SEMA7A	Cancer to T2D	1.61413	1.34575	1.93603
SEMA7A	CVD to T2D	1.31202	0.866572	1.98644
SEMA6A*	Baseline to Cancer	1.14835	1.04038	1.26753
SEMA6A*	CVD to Cancer	0.943432	0.772915	1.15157
SEMA6A*	T2D to Cancer	1.2055	0.947084	1.53443
SEMA6A*	Baseline to CVD	0.895394	0.795254	1.00814
SEMA6A*	Cancer to CVD	1.02235	0.738331	1.41562
SEMA6A*	T2D to CVD	1.04055	0.784432	1.38029
SEMA6A*	Baseline to T2D	1.57519	1.37621	1.80293
SEMA6A*	Cancer to T2D	2.95493	1.8661	4.67906
SEMA6A*	CVD to T2D	1.31237	0.974377	1.7676
HNRNPAB*	Baseline to Cancer	1.00707	0.9422	1.07641
HNRNPAB*	CVD to Cancer	1.07995	0.956976	1.21873
HNRNPAB*	T2D to Cancer	1.07387	0.888351	1.29814
HNRNPAB*	Baseline to CVD	1.10541	1.02036	1.19755
HNRNPAB*	Cancer to CVD	1.03193	0.75037	1.41913
HNRNPAB*	T2D to CVD	0.900022	0.724782	1.11763
HNRNPAB*	Baseline to T2D	1.03538	0.948152	1.13064
HNRNPAB*	Cancer to T2D	0.743795	0.495083	1.11745
HNRNPAB*	CVD to T2D	1.1841	1.07442	1.30497
KCNE5*	Baseline to Cancer	0.857469	0.788404	0.932584
KCNE5*	CVD to Cancer	0.663981	0.525734	0.838582
KCNE5*	T2D to Cancer	0.859464	0.660895	1.11769
KCNE5*	Baseline to CVD	0.857138	0.780279	0.941569
KCNE5*	Cancer to CVD	0.984953	0.746433	1.29969
KCNE5*	T2D to CVD	0.870445	0.666622	1.13659
KCNE5*	Baseline to T2D	0.603323	0.512942	0.70963
KCNE5*	Cancer to T2D	0.550817	0.381531	0.795215
KCNE5*	CVD to T2D	0.891163	0.551916	1.43893
